# Supplementary material for: Identification and Exploration of Pyroptosis-Related Genes in Macrophage Cells Reveal Necrotizing Enterocolitis Heterogeneity Through Single-Cell and Bulk-Sequencing
Source: Int J Mol Sci. 2025 Apr 24;26(9):4036. doi: 10.3390/ijms26094036 (PMC12071306; doi:10.3390/ijms26094036)
Supplement: Supplementary file 1 [file ijms-26-04036-s001.zip › Table S1.xlsx]

## Sheet: Sheet1
Table S1 pyroptosis-related genes
Gene Symbol	Description	Category	Gifts	GC Id
ABL1	ABL Proto-Oncogene 1, Non-Receptor Tyrosine Kinase	Protein Coding	51	GC09P130713
ADORA1	Adenosine A1 Receptor	Protein Coding	46	GC01P203090
ADORA2A	Adenosine A2a Receptor	Protein Coding	45	GC22P024417
ADORA2B	Adenosine A2b Receptor	Protein Coding	46	GC17P015927
ADORA3	Adenosine A3 Receptor	Protein Coding	45	GC01M111499
AGER	Advanced Glycosylation End-Product Specific Receptor	Protein Coding	44	GC06M032180
AIM2	Absent In Melanoma 2	Protein Coding	41	GC01M159062
APIP	APAF1 Interacting Protein	Protein Coding	37	GC11M034854
APOE	Apolipoprotein E	Protein Coding	50	GC19P051999
BRD4	Bromodomain Containing 4	Protein Coding	46	GC19M015236
BSG	Basigin (Ok Blood Group)	Protein Coding	43	GC19P000571
CAMP	Cathelicidin Antimicrobial Peptide	Protein Coding	40	GC03P048674
CARD8	Caspase Recruitment Domain Family Member 8	Protein Coding	40	GC19M062134
CASP1	Caspase 1	Protein Coding	49	GC11M105025
CASP3	Caspase 3	Protein Coding	48	GC04M184627
CASP4	Caspase 4	Protein Coding	46	GC11M104942
CASP5	Caspase 5	Protein Coding	42	GC11M104995
CASP6	Caspase 6	Protein Coding	47	GC04M109688
CASP8	Caspase 8	Protein Coding	50	GC02P201233
CD274	CD274 Molecule	Protein Coding	43	GC09P005450
CDK9	Cyclin Dependent Kinase 9	Protein Coding	45	GC09P127966
CDKN2B-AS1	CDKN2B Antisense RNA 1	RNA Gene	22	GC09P021994
CEBPB	CCAAT Enhancer Binding Protein Beta	Protein Coding	43	GC20P050190
CHRFAM7A	CHRNA7 (Exons 5-10) And FAM7A (Exons A-E) Fusion	Protein Coding	33	GC15M030360
CPTP	Ceramide-1-Phosphate Transfer Protein	Protein Coding	28	GC01P003366
CRTAC1	Cartilage Acidic Protein 1	Protein Coding	37	GC10M097865
CTSV	Cathepsin V	Protein Coding	41	GC09M097029
DDX3X	DEAD-Box Helicase 3 X-Linked	Protein Coding	46	GC0XP041333
DHX9	DExH-Box Helicase 9	Protein Coding	41	GC01P182839
DLX6-AS1	DLX6 Antisense RNA 1	RNA Gene	21	GC07M096966
DPP8	Dipeptidyl Peptidase 8	Protein Coding	38	GC15M065442
DPP9	Dipeptidyl Peptidase 9	Protein Coding	42	GC19M004675
EEF2K	Eukaryotic Elongation Factor 2 Kinase	Protein Coding	45	GC16P022217
ELANE	Elastase, Neutrophil Expressed	Protein Coding	48	GC19P002165
ELAVL1	ELAV Like RNA Binding Protein 1	Protein Coding	41	GC19M007958
EPHA2	EPH Receptor A2	Protein Coding	51	GC01M016124
FGF21	Fibroblast Growth Factor 21	Protein Coding	38	GC19P052252
FNDC4	Fibronectin Type III Domain Containing 4	Protein Coding	36	GC02M027491
FNDC5	Fibronectin Type III Domain Containing 5	Protein Coding	34	GC01M033105
FOXO3	Forkhead Box O3	Protein Coding	44	GC06P108559
GBP1	Guanylate Binding Protein 1	Protein Coding	41	GC01M089052
GJA1	Gap Junction Protein Alpha 1	Protein Coding	49	GC06P121436
GSDMA	Gasdermin A	Protein Coding	36	GC17P050345
GSDMB	Gasdermin B	Protein Coding	36	GC17M039904
GSDMC	Gasdermin C	Protein Coding	33	GC08M129705
GSDMD	Gasdermin D	Protein Coding	38	GC08P143553
GSK3B	Glycogen Synthase Kinase 3 Beta	Protein Coding	48	GC03M119821
GZMA	Granzyme A	Protein Coding	42	GC05P055102
GZMB	Granzyme B	Protein Coding	46	GC14M024630
HDAC6	Histone Deacetylase 6	Protein Coding	51	GC0XP048801
HMGB1	High Mobility Group Box 1	Protein Coding	44	GC13M030456
HOTTIP	HOXA Distal Transcript Antisense RNA	RNA Gene	23	GC07P027198
IFI16	Interferon Gamma Inducible Protein 16	Protein Coding	41	GC01P158969
IKBKE	Inhibitor Of Nuclear Factor Kappa B Kinase Subunit Epsilon	Protein Coding	45	GC01P206470
IL18	Interleukin 18	Protein Coding	42	GC11M112143
IL1B	Interleukin 1 Beta	Protein Coding	46	GC02M112829
IL32	Interleukin 32	Protein Coding	38	GC16P009928
IRF3	Interferon Regulatory Factor 3	Protein Coding	45	GC19M049659
KCNQ1OT1	KCNQ1 Opposite Strand/Antisense Transcript 1	RNA Gene	27	GC11M002796
MALT1	MALT1 Paracaspase	Protein Coding	46	GC18P058671
MEG3	Maternally Expressed 3	RNA Gene	30	GC14P109055
METTL14	Methyltransferase 14, N6-Adenosine-Methyltransferase Subunit	Protein Coding	37	GC04P118685
METTL3	Methyltransferase 3, N6-Adenosine-Methyltransferase Complex Catalytic Subunit	Protein Coding	40	GC14M021498
MLKL	Mixed Lineage Kinase Domain Like Pseudokinase	Protein Coding	41	GC16M074672
MPEG1	Macrophage Expressed 1	Protein Coding	36	GC11M059208
MST1	Macrophage Stimulating 1	Protein Coding	46	GC03M049683
NAIP	NLR Family Apoptosis Inhibitory Protein	Protein Coding	40	GC05M070968
NEK7	NIMA Related Kinase 7	Protein Coding	40	GC01P198156
NFE2L2	NFE2 Like BZIP Transcription Factor 2	Protein Coding	48	GC02M177227
NFKB1	Nuclear Factor Kappa B Subunit 1	Protein Coding	50	GC04P102501
NLRC4	NLR Family CARD Domain Containing 4	Protein Coding	44	GC02M032224
NLRP1	NLR Family Pyrin Domain Containing 1	Protein Coding	43	GC17M005499
NLRP3	NLR Family Pyrin Domain Containing 3	Protein Coding	46	GC01P247415
NLRX1	NLR Family Member X1	Protein Coding	40	GC11P119166
P2RX7	Purinergic Receptor P2X 7	Protein Coding	46	GC12P125508
PCSK9	Proprotein Convertase Subtilisin/Kexin Type 9	Protein Coding	49	GC01P055039
PECAM1	Platelet And Endothelial Cell Adhesion Molecule 1	Protein Coding	40	GC17M064319
PGF	Placental Growth Factor	Protein Coding	42	GC14M074941
PKM	Pyruvate Kinase M1/2	Protein Coding	44	GC15M072199
PRDM1	PR/SET Domain 1	Protein Coding	44	GC06P105993
PRF1	Perforin 1	Protein Coding	45	GC10M070597
PTEN	Phosphatase And Tensin Homolog	Protein Coding	50	GC10P090708
PTGS2	Prostaglandin-Endoperoxide Synthase 2	Protein Coding	48	GC01M186640
PYCARD	PYD And CARD Domain Containing	Protein Coding	41	GC16M031201
SDHB	Succinate Dehydrogenase Complex Iron Sulfur Subunit B	Protein Coding	47	GC01M017842
SIRT1	Sirtuin 1	Protein Coding	47	GC10P067884
SLC16A4	Solute Carrier Family 16 Member 4	Protein Coding	39	GC01M110362
SQSTM1	Sequestosome 1	Protein Coding	47	GC05P179806
STAT3	Signal Transducer And Activator Of Transcription 3	Protein Coding	50	GC17M042313
STK4	Serine/Threonine Kinase 4	Protein Coding	48	GC20P044966
TET2	Tet Methylcytosine Dioxygenase 2	Protein Coding	45	GC04P105145
TFAM	Transcription Factor A, Mitochondrial	Protein Coding	42	GC10P058385
TLR2	Toll Like Receptor 2	Protein Coding	50	GC04P153684
TP53	Tumor Protein P53	Protein Coding	51	GC17M007661
TREM1	Triggering Receptor Expressed On Myeloid Cells 1	Protein Coding	40	GC06M041267
TREM2	Triggering Receptor Expressed On Myeloid Cells 2	Protein Coding	43	GC06M061491
TRIM24	Tripartite Motif Containing 24	Protein Coding	42	GC07P138460
TRIM31	Tripartite Motif Containing 31	Protein Coding	38	GC06M061208
TSLP	Thymic Stromal Lymphopoietin	Protein Coding	38	GC05P111070
TXNIP	Thioredoxin Interacting Protein	Protein Coding	37	GC01M145992
UBR2	Ubiquitin Protein Ligase E3 Component N-Recognin 2	Protein Coding	40	GC06P077059
UTS2	Urotensin 2	Protein Coding	40	GC01M007843
VDR	Vitamin D Receptor	Protein Coding	50	GC12M047841
ZBP1	Z-DNA Binding Protein 1	Protein Coding	38	GC20M057603
ZDHHC1	Zinc Finger DHHC-Type Containing 1	Protein Coding	36	GC16M067394
