# Supplementary material for: Identification and Exploration of Pyroptosis-Related Genes in Macrophage Cells Reveal Necrotizing Enterocolitis Heterogeneity Through Single-Cell and Bulk-Sequencing
Source: Int J Mol Sci. 2025 Apr 24;26(9):4036. doi: 10.3390/ijms26094036 (PMC12071306; doi:10.3390/ijms26094036)
Supplement: Supplementary file 1 [file ijms-26-04036-s001.zip › Table S2.xlsx]

## Sheet: Sheet1
Table S2 mRNA primer sequence
primer	sequence
TREM1-F	TGGTGCACAGGAAGGATGAG
TREM1-R	AGTTGCAGCTCGGAGTTCTG
pro-caspase1β-H-F	GAGAGAAAAGCCATGGCCGA
pro-caspase1β-H-R	CCTTCACCCATGGAACGGAT
GSDMD-H-F	GAGAGAAAAGCCATGGCCGA
GSDMD-H-R	CCTTCACCCATGGAACGGAT
GAPDH-F	GACCACAGTCCATGCCATCA
GAPDH-R	CCGTTCAGCTCAGGGATGAC
IL-18-F	TGCAGTCTACACAGCTTCGG
IL-18-R	TTGTTGCGAGAGGAAGCGAT
IL1-β-H-F	AACCTCTTCGAGGCACAAGG
IL-1-β-H-R	GGCGAGCTCAGGTACTTCTG
