# Supplementary material for: Identification and Exploration of Pyroptosis-Related Genes in Macrophage Cells Reveal Necrotizing Enterocolitis Heterogeneity Through Single-Cell and Bulk-Sequencing
Source: Int J Mol Sci. 2025 Apr 24;26(9):4036. doi: 10.3390/ijms26094036 (PMC12071306; doi:10.3390/ijms26094036)
Supplement: Supplementary file 1 [file ijms-26-04036-s001.zip › Table S3.xlsx]

## Sheet: Sheet1
Tabel S3 Cell Surface Gene Symbol
EGFR
CD44
ITGB1
PVR
SLC39A14
CDH2
DSG2
AQP1
ITGB2
SLC9A1
MCOLN1
ERBB2
L1CAM
TGFBR2
ANPEP
CD4
SGCE
ERBB3
CDH1
RET
CDH4
SLC6A6
TEK
ITGB4
KIT
FLT4
MR1
CLCA2
SLC3A2
SLC1A5
SLC2A1
NCAM1
PODXL
ADAM10
PVRL2
EFNB1
ATP1B3
NT5E
MET
FAS
ITGB5
MYOF
NEO1
CADM1
EPCAM
PANX1
PTPRS
ANO6
PTPRK
IL6ST
PCDHGC3
JAM2
SLC46A1
IL7R
CD163
NCAM2
ADAM22
PCDH1
OLR1
SLITRK6
NLGN1
ADGRG2
FCAR
ADGRE5
ITGB3
MCAM
ICAM1
BSG
F11R
ADGRL2
IGF1R
EPHA2
INSR
SEMA4D
BST2
TTYH3
CD47
SORT1
ABCC1
SLC39A6
THY1
ENPP1
EFNB2
SLC26A6
BTN2A1
FGFR1
CELSR1
ROBO1
PDGFRB
CD38
CDH6
ITGA4
CSF2RA
CSPG4
ATP6V0A2
STIM1
LAIR1
TRPV2
DCBLD2
SUSD2
PTPRM
ICOSLG
ADRB2
PLXNB1
GPRC5A
PCDH7
PPAP2A
CD274
SLC19A1
VCAM1
CDH13
P2RX7
CD48
BMPR2
PVRL1
NLGN4X
AGTR1
ADORA1
ACKR3
CALCRL
CD79B
TLR4
NTRK2
CDH3
NTRK1
FOLR1
MERTK
TNFRSF21
EPHB1
ITM2B
IFNAR2
BTN3A3
PDGFRA
LIFR
ULBP2
TLR1
CDH17
ITGB8
ADGRG6
ANTXR1
SGCB
STAB1
FLT1
TSHR
AOC3
CD1D
DPEP1
ATP1B2
BVES
NCSTN
ALCAM
ECE1
MPZL1
SLC4A7
DAG1
IL1RAP
PLXNB2
SLC7A5
ITGA3
LRP1
ATP1B1
SLC39A10
PTPRJ
NPTN
SEMA7A
EPHB2
NOTCH2
NRP1
DPP4
PKD2
NRP2
JAM3
PECAM1
PLXNA1
SIRPB1
SLC44A2
PTPRC
S1PR1
TBXA2R
ADGRG1
MME
TLR2
DDR2
SORL1
CXADR
ITGAL
CYBB
KIRREL
SLC29A1
ITGA7
IL17RA
PLXND1
FZD4
GGT5
FAT1
CD36
SELL
ACE
KCNH2
ITGAM
TNFRSF8
TRPC6
MRC1
STEAP4
NRCAM
P2RY8
LSAMP
NFASC
IFNAR1
SLC29A2
TSPAN4
CD180
P2RX4
PVRL3
F2RL1
IL2RG
CD33
CD244
CD27
DSC2
TACSTD2
CEACAM1
TNFRSF14
ROR2
MS4A1
ITGB6
SLAMF6
LY9
CD200R1
SLCO4A1
ITGB7
PLXNA4
SIGLEC10
ZDHHC5
SPPL2B
FAP
MRGPRF
GRIA2
PLXNA3
SEMA6D
GFRA3
KDR
CD1C
ADAM12
CD68
SELP
LEPR
DNER
IL1R2
IL2RB
APLP1
CDH5
KITLG
CSF1R
ITGA9
PCDH17
PCDHGB4
LPAR4
ALPP
SLC2A4
FCGR3A
MUC4
CD1B
ACVR2B
ENPEP
LRP2
CLEC5A
SLCO4C1
PARM1
SORCS1
LRRC26
PROM2
PCDHGC5
PCDHGA12
PCDHGB7
PCDHGB5
KIR3DL1
PCDHGB1
PCDHGA9
PCDHGA8
PRNP
ITGAV
LNPEP
SYPL1
LDLR
NOTCH1
HLA-A
SLC7A1
SCARB1
ENG
CD59
ITGA2
ITGA6
ITGA1
TPBG
CNNM4
TMEM30A
CD70
PLAUR
HLA-C
CD276
APLP2
SLC12A2
EPHB3
RHBDF2
SIRPA
FAM171A1
HEG1
ATRN
F2R
ADGRE2
JAG1
ICAM2
GGT1
EPHB4
EMB
AGRN
ADCY3
ADCY9
PLXNC1
TSPAN15
RELL1
CD74
FZD2
OPRK1
CXCR1
APLNR
ABCB1
CSF2RB
RECK
CD86
CD63
CSF1
FLRT3
CD82
ABCA7
ITGA11
CLEC12A
QSOX2
EPHA5
PPAP2B
TENM2
CRIM1
SLC11A2
CD19
HTR2B
AGTR2
FLT3
CD79A
CDH11
CD34
MST1R
MSR1
PROM1
CR2
TNFRSF25
FCGR2A
CD6
SLC5A3
PEAR1
NLGN2
TMEM245
CD53
TMEM8A
ESAM
SLCO3A1
KIAA0319L
FGFR2
CCR7
CXCR3
CCR4
CD14
LTB4R
CXCR5
CDON
ADGRL4
F2RL3
FLRT2
FGFR3
CD3D
CD80
IL2RA
TNFRSF11A
PTPRZ1
TNFRSF17
TGFBR3
EPHA3
LRP12
CHL1
EPHA1
SLC7A2
IL13RA2
IL10RA
SEMA4F
THSD7A
CDH19
AMIGO2
DCHS1
SGCD
SELPLG
PILRA
SLITRK4
CEACAM6
CEACAM5
GFRA1
ADGRF5
HTR7
FRAS1
SEMA4G
FGFR4
CHRNA3
CD5
CRB3
CD28
TYRO3
CD3G
SLC5A1
SLC29A4
UNC5A
CADM3
RTN4R
FREM2
RAMP3
SLC23A2
SEMA6B
CDH15
GRIK3
SLC9A4
C6orf25
SLC5A7
PCDHA11
ASIC1
CD81
ATP2B1
ATP1A1
SLC16A1
PROCR
RTN4
ITGA5
LAMP1
CD46
HLA-B
CXCR4
PTK7
SLC31A1
PTPRG
PSEN1
PTPRF
PTGFRN
SLC1A4
IGSF8
AXL
CD58
BCAM
SEMA4C
TSPAN14
THBS1
CCR5
HLA-DRB1
SMO
MFI2
PTAFR
ENTPD1
ABCG2
ST14
CD40
HFE
CD200
ICAM5
SDC4
BTN3A1
PIEZO1
SLC2A5
HLA-F
ATP6V0A1
HLA-DQA1
FZD6
CPD
FZD7
NPY1R
SLC38A1
BST1
PDCD1LG2
GJA1
IL4R
PTCH1
ROR1
GYPC
AQP5
TSPAN8
FCGR2B
LILRB1
PLXNA2
ICAM3
SLC26A2
FCGRT
IFNGR1
CD37
SIGLEC7
PODXL2
IL10RB
MILR1
NTM
CYSLTR1
PTGDR2
GRM1
P2RY10
P2RY11
TMEM63B
CFTR
CD2
MUC16
TGFBR1
ENPP3
CX3CL1
CD22
NPR3
THBD
FLVCR1
DSC3
ITGAX
SLC22A5
ACVR1
GPNMB
EPHA4
SLC8A1
CRB2
ITGA8
SLC19A2
SIT1
PCDH9
TSPAN33
CD96
EFNA4
CD226
SIGLEC1
GABRB3
TENM4
GP5
ENPP4
GABRA5
TSPAN9
VNN2
GGT7
LGR5
MSLN
NPR1
VIPR1
MICB
GABBR2
LPAR5
PTPRB
FOLR2
CTNS
GPR65
PCDH15
LPAR6
GPR50
GHR
IL6R
TNFRSF9
CD83
ACE2
FCER2
TIE1
IL17RB
GPM6B
CACNA2D2
C11orf24
KLRK1
MPZL2
LRP4
GRID1
PLVAP
SLC43A1
NCR3LG1
AMICA1
MFAP3L
TMEM231
KIR2DL3
CRLF2
FSHR
MFAP3
TMEFF1
CDH8
SSTR5
EDNRA
S1PR3
LTB4R2
PLXNB3
NPR2
HTR1D
TACR2
NTSR1
GABBR1
ADRA1B
NMUR1
CMKLR1
ADRA2C
NMBR
GPR174
NPFFR2
HTR1A
GPR156
CD1A
CHRNA5
ABCC6
ABCC2
CD7
VTCN1
GJB3
MPZ
GJB6
EFNA5
ITGA2B
PRIMA1
PLA2R1
SLCO2A1
CDH10
GJB1
CHRNA1
FNDC5
SLC9A3
ATP2B3
LINGO1
SCN2A
GRIA3
SLCO1A2
PCDH18
MFSD2A
SLC15A2
TTYH2
PCDH19
HYAL2
SIGLEC6
TMPRSS5
SCN4B
SCNN1D
GRIK5
VNN1
CDHR5
FCRL6
KLRC1
CDH26
CD164
CLDN12
GABRA2
TRPV5
CACNG6
CHRND
SLC34A1
SGCZ
CALHM1
PCDH20
SLC26A5
CLEC2A
CDH9
KCNK18
ALK
LY6K
CNTFR
ABCA1
MRC2
SLC1A3
IGF2R
TM9SF3
SLC44A1
SLC16A3
CD151
CD109
FLNA
SLC16A7
CD9
ADAM9
LAMP2
CLPTM1
LRRC8C
CPM
NEGR1
F3
ABCC4
DAGLB
VASN
CLDND1
CNNM3
LPAR1
DSG1
GLP1R
CELSR2
CD55
CDCP1
LRP6
HLA-DRB5
CD84
SLC4A1
SEMA4B
TENM3
SLC12A7
TRHDE
SLC30A1
SLC12A9
CLCN1
EDNRB
PTGER3
HLA-DRA
S1PR2
HTR1B
CA12
SDC2
SLC2A9
HLA-DPB1
SEZ6L2
ATP1A3
TRPM4
IL13RA1
SLC6A9
MCEMP1
SDK1
SLC12A6
SEMA4A
C10orf54
SLC20A2
SLC2A13
RNF149
SPPL2A
MUC1
ADRA2A
S1PR4
TNFRSF1B
ELFN1
AQP4
ACHE
SLAMF1
SPN
PDCD1
CLMP
CLDN4
SLC14A1
ABCC5
OCLN
IL3RA
FCGR1A
TNFRSF1A
ADAM19
CSPG5
FAM171A2
ADAM28
SORCS2
EMP3
KIAA0922
CLEC2D
SIGLEC9
HLA-DPA1
LMBRD2
FGFRL1
TRPC3
CLSTN3
ADCY6
SUSD1
ITFG1
MEGF8
CR1
PTGER2
CELSR3
FZD1
S1PR5
GIPR
SDK2
GPR132
HLA-E
ADGRF1
ADGRE3
IL1R1
ERBB4
EMP1
TFR2
SLC6A2
CLDN3
OSMR
CLDN7
PVRL4
NGFR
FCRL3
ZP3
TSPAN1
SLCO1B1
LRP5
KCNA3
FCRL5
P2RX1
CXCL16
FCGR3B
LYPD3
ACVR2A
BTLA
FLRT1
HPN
ANO9
IL27RA
LRRN1
FCRL2
SLC22A11
IGDCC4
KIAA1919
KIAA1161
IFNLR1
SLC6A8
SLC22A16
IL23R
RYK
CLEC14A
TXNDC15
ATRAID
PCDHGB6
STAB2
IL5RA
KISS1R
CD8B
CSF3R
LGR4
GRPR
MARCO
SLCO1B3
ADGRL3
OPCML
CHRM3
GPR39
PTGIR
CNTN1
CADM2
HCAR2
GPR1
OXGR1
GPR37L1
GPR173
RAET1G
ADGRB3
SUCNR1
DRD5
TRHR
GLP2R
GPR63
MAS1L
GPR142
OR2C3
GGT3P
TMPRSS2
CD40LG
AREG
TFPI
PIGR
BMPR1B
NTRK3
IL1RL1
AQP3
ABCB4
BACE1
MAG
SLC26A3
TENM1
HHIP
HBEGF
FCER1A
PTPRR
CLDN2
PANX2
KLRG1
GP1BA
AGER
SCNN1G
SLC22A6
ABCB11
ITGA10
TIGIT
ASGR1
NPC1L1
ANO7
SLC40A1
VSTM4
GJB4
ANO5
CLDN9
AMIGO1
NLGN3
MUC17
SCARA5
SLC23A1
PCDHB6
SI
PCDHGC4
KCNB2
CORIN
SLC6A14
ILDR1
PCDHB11
SCN7A
SLITRK2
SLC6A11
CLCA4
CDH24
KCNMB4
SLC22A23
CLDN23
SLC6A15
TMEM30B
PCDHB4
PCDHGB2
CD163L1
SEMA6C
HEPH
SLC39A5
SLC38A4
KCNC2
PCDHB12
APCDD1
TNFSF18
LRP11
PCDHGA2
CLSTN2
SLC26A9
SLC41A2
PCDHGA10
PCDHGA6
TMEM131
PCDHGA11
PCDHGA7
HTR3B
PCDH11X
ZP4
PCDHA6
SLC41A3
PCDHGA3
PCDHGB3
PCDHGA5
PCDHA10
DSG3
PRF1
NCR3
IL17RD
ROBO4
EFNA1
GFRA2
PLA2G3
APP
SLC2A3
TFRC
ATP2B4
ADAM17
SCARB2
MYH9
GPC1
MMP14
PLP2
LY75
HLA-G
KCNMA1
PTPRA
ANTXR2
TMEM132A
HRH1
TACR1
GCGR
CNR2
CHRM2
SCN9A
SPINT2
TRPV6
SLC6A4
RHCG
SLC9A7
TSPAN3
TSPAN6
GLRA1
DSC1
CCR2
DRD4
FZD5
CCR6
PPAP2C
CNNM2
GPRC5C
PIEZO2
CHRM4
CLEC2B
CCKAR
CD69
PTPRD
LRRC32
LRP8
ALPL
ABCC8
SV2A
GRIN1
SLC38A5
IL18R1
LTBR
LRFN1
SLC39A8
SLC7A6
GYPA
SIRPG
CHRNB2
CNTNAP1
TSPAN31
TSPAN13
MXRA8
CLCN6
IGFLR1
FKRP
SCN2B
ITM2C
TMEM63A
TSPAN18
BTN3A2
SIDT2
AQP2
GLRA3
CXCR2
OXTR
BDKRB1
COL6A2
GOLM1
CCR1
HTR2A
AVPR1A
HTR2C
ADGRD1
GPR157
ADGRA2
LILRA1
GPR176
CCRL2
GPR15
MTNR1B
ADGRA3
GPR55
TAS1R1
TAS1R2
MPL
TRPM8
CTLA4
NOX1
RNF43
CLDN1
IL21R
SLC39A4
JAG2
PMEPA1
ADAM8
CHRNA4
CLN3
CLDN11
UNC5B
TM4SF1
UNC5C
ATP6V0A4
GRIK2
TNFRSF13B
CRB1
SCN4A
TSPAN2
TRPV4
ACVRL1
IL12RB1
SLC24A2
SLC16A2
CLDN16
SEMA5A
ATP2B2
SLC19A3
ABCA8
LDLRAD3
CACNG4
ITGAE
CD101
KCNE3
FAT2
ADCY7
GABRB2
GRIN2B
FCGR1B
KIAA1324
SLC41A1
SLC16A10
MIP
PCDHGA1
SCN1B
CACHD1
DAGLA
LRRC4B
SLC8B1
FAM174A
LRRC38
MEP1B
ADRB1
GPR35
CXCR6
SSTR1
MCHR1
OR51E2
CASR
RXFP1
ADRA1D
GPBAR1
CNTN3
OSCAR
BDKRB2
F2RL2
LPAR3
GPR160
LGR6
ADORA2B
CCR10
XCR1
GPR158
FFAR4
FZD9
GRM8
CCR8
GPR20
GALR1
C3AR1
LHCGR
CCR3
GPR27
HCAR3
ADRA1A
ADRB3
TAS1R3
AVPR1B
HHLA2
PROKR1
GPR25
NPFFR1
SSTR4
PROKR2
HTR6
HTR4
GRM7
GALR2
GALR3
GRM4
OR52N4
OR52K2
OR52E8
BRS3
OR51T1
OR56A3
OR56B4
GRM6
OR51A4
GPR101
OR11H4
OR51B4
OR52L1
HTR5A
OR51F2
OR56A5
OR51H1
OR51Q1
OR52E6
OR51M1
OR10H3
CHRM5
OR56A1
GPR149
OR6T1
OR51B6
OR51A7
OR52E2
OPN1MW
OR51A2
OR51S1
OR52M1
OR52A5
OR51D1
OR52I2
OR52I1
OR52A1
OR52N1
OR56A4
GPR151
OR51L1
OR52E4
OR51I1
OR52N2
OR5T3
OR52B6
OR52N5
OR52W1
OR13F1
OR52K1
EGF
FOLH1
ABCC11
PTPRN
SULF1
LYVE1
SLC26A4
TLR5
KLRB1
DCSTAMP
HTR3A
ABCA12
CLDN5
KCND2
CALY
ADCY1
CACNA1H
CNTNAP2
BOC
GRIA4
DUOX2
CACNG8
SLC6A19
GRIA1
CLEC1A
TM4SF4
IL12RB2
GJA5
GPC5
NRXN1
GABRA3
SLC51A
GABRD
AJAP1
DPP6
KCNA2
SLCO5A1
PCDH8
TMIGD2
GRIK4
SLC10A2
GJB5
EFNB3
GRIK1
NRG2
KLRF1
KCNG3
KCNS1
KCNA5
KCNC3
SLC16A5
SLITRK3
SLC6A1
SEMA6A
KIAA0319
KCNG1
SLC16A12
SLC28A3
GJC2
KCNC1
CHRNA9
GUCY2C
SLC36A4
GABRG3
KCNH6
LPPR5
TMEM25
GABRP
CDHR3
KCNK13
SLC28A1
CHRNB1
KCNK7
ST3GAL5
IGSF11
CDH18
IL1RL2
GABRE
GJA4
SLC38A6
CD164L2
SLC45A4
PGAP1
SEZ6
SLC44A5
GLRB
ESYT3
KCNA1
ERMAP
CLDN15
PCDHGA4
ECSCR
KCNG4
CHRNE
KCNH5
GINM1
GJD2
SLC12A3
GABRG1
OPALIN
ANO2
GABRB1
GRIN3A
CLEC1B
CEACAM8
CDH7
ICAM4
GABRA4
GLRA2
ATP4B
CLDN20
GJD3
SLCO6A1
PCDHA1
GABRA6
PCDHA4
CLDN17
CHRNB3
CDH12
BTN1A1
OR52J3
LY6G6F
GPC3
CNTN2
MUC20
CUBN
PKHD1
MDGA1
LILRA5
PSCA
ALPPL2
SULF2
TRABD2B
ANGPT1
ALPI
TRAC
VDAC1
ITPR3
TMX3
ENO1
HSPA8
PKD1
SLC5A6
PLD3
PON2
C5AR1
ANXA1
IGSF3
CCR9
IFITM3
SLC4A4
VLDLR
ADAM15
SLC17A5
KIAA1549
STX4
SLC52A2
SLC4A2
DCBLD1
EVI2B
LMBRD1
LSR
SLC38A2
SERINC1
CD320
PTH1R
NCKAP1L
MFGE8
P2RY1
GDPD5
RHO
GPRC5B
PLD4
GPC4
TGOLN2
ADORA2A
GJB2
ADIPOR2
CD248
LRIG1
TCIRG1
TRPV3
CADM4
CLSTN1
CHRNA7
PIK3IP1
SLC15A4
OSTM1
SMPDL3B
TM9SF1
VAMP5
P2RX3
ATP1A4
NOTCH3
CACNA1C
CNR1
CHRM1
OPRL1
GPR183
CACNA2D1
HCRTR1
DRD3
OPRD1
GRM5
HCRTR2
SDC1
BMPR1A
CLDN6
EPHA7
FURIN
PAM
KCNK2
GPA33
TLR6
ABCA2
ATP10A
PCDH10
SCNN1A
ATP1A2
C1orf159
CD93
SLC22A4
GABRA1
TMEM87B
SLITRK5
CD302
KIAA1324L
KCNK6
TMEM104
KIAA1467
SLC9A6
TMEM181
KCNK4
STRA6
ADGRL1
DRD1
CYSLTR2
HLA-DQB2
GPR171
IGHM
MTNR1A
NPY2R
HLA-H
OR6C76
PDPN
ABCC3
HAS1
NRG1
TNFRSF10D
GJC1
ATP7A
SLAMF7
LAMP3
TMEM67
TNFRSF10C
SLC34A2
FAT4
ABCA5
HFE2
BTC
KCNK3
GPM6A
ULBP3
TMEM8B
ABCG5
TSPAN5
PLXDC1
EMP2
FAM189B
LILRB3
SLCO2B1
ATP4A
CDH23
GRIN2A
GRID2
LAMP5
MARVELD2
ATP8B4
SLC2A11
FAT3
HLA-DQA2
SLC26A1
MUSK
ZFYVE27
PCDHB2
TMCO3
LRRC25
CLEC17A
IGSF1
PIGN
TM7SF3
RNF13
SLC15A3
PRRT3
ACVR1B
MFSD8
VSIG10
LMBR1L
SLC2A8
KCNE1
KCNT1
KIR3DL2
SIGLEC5
PCDH11Y
GPER1
MC1R
CX3CR1
SSTR2
ANK3
OR51E1
ADCYAP1R1
P2RY6
GRM3
GPR3
ACKR1
SMPD1
TNFSF12
GPR143
NEU1
RGMA
ADGRB1
GPR4
PTGFR
HRH3
GPR68
GPR17
FZD10
QRFPR
ADGRB2
P2RY13
ADGRE1
OR2W3
SLC36A1
CCKBR
FZD8
FFAR2
LRP10
OXER1
C5AR2
HRH2
GPR18
SSTR3
NPBWR1
ACKR2
GHSR
SCARF2
NPSR1
RXFP4
SCN5A
ACKR4
GPR85
GNRHR
GPR61
GPR84
GPRC5D
GPRC6A
OR2B6
TAAR1
RXFP2
TACR3
PTPRQ
GPR62
HTR1F
GHRHR
MC3R
OR1L8
GPR150
TAAR9
OR1F1
HRH4
OR7A5
OR10G8
GPR139
OR14A16
GRM2
TAAR8
UTS2R
OR7A10
OR2L5
OR1E2
OR2A4
OR5I1
RXFP3
OR2C1
MRGPRX3
OR11A1
OR2T4
OR8A1
BEST2
OR2T29
OR1J4
NPBWR2
OR2T1
OR10A3
OR2M7
OR2B2
GPR52
OR7C2
OR6F1
OR6B2
OR10H1
OR6K3
OR13A1
MLNR
MCHR2
OR1G1
OR7C1
OR10A5
OR8G5
OR2T2
OR5P2
MAS1
OR5P3
OR6K6
OR1E1
OR2T8
OR3A2
MRGPRX4
OR2AK2
OR1J2
OR7G2
OR5K2
OR7D2
VN1R2
OR11L1
OR2M3
OR5M11
OR10G2
OR4C6
MRGPRX1
OR2Z1
OR14I1
OR2T27
P2RY4
OR2M5
OR2J3
OR7E24
OR2G6
OR2G3
HTR1E
OR1J1
GPR45
OR1N2
OR6C70
OR10J5
OR6A2
OR1N1
OR4D10
OR5B12
OR1Q1
OR2T35
MRGPRG
OR10G9
GPR148
OR1I1
OR2AT4
OR2T12
OR10G3
OR6S1
OR10S1
OR6K2
OR6C2
OR1D5
OR2V2
OR51J1
OR9Q1
OR10H2
OR2G2
OR7G3
OR5A1
OR2M2
OR5F1
OR2B3
OR9A4
OR6N2
OR5M3
OR10H5
OR2AG2
OR4C3
OR2D3
OR10G7
GPR33
OR52B2
NMUR2
OR4N4
OR14K1
OR6P1
OR6Y1
OR52D1
OR6B3
OR10P1
OR6C74
OR13C3
OR56B1
OR13H1
OR5T2
GPR21
OR3A3
OR8B8
OR9G1
OR6B1
OR51G2
OR51I2
OR4D9
OR6M1
OR6X1
OR4M1
OR4E2
OR10H4
OR5M10
OR8I2
OR6C3
OR10G6
OR4D5
OR5AP2
OR2V1
OR6C1
OR10V1
OR5C1
OR52E5
OR9Q2
OR4C15
OR8J3
OR5AK2
OR4Q3
OR6J1
OR5B17
OR4C46
OR9I1
OR51V1
OR5L2
OR52H1
OR5K1
OR5H15
OR4A47
OR6V1
OR5B3
OR4D11
OR2AE1
OR8H2
OR8H1
OR4X1
OR5M9
OR1S2
OR5AS1
OR4F15
OR8K1
OR5B21
OR5D18
OR13D1
OR9G4
OR4C13
OR6C68
OR9A2
OR1L6
OR4C11
OR6C4
OR2AP1
OR5M8
OR8H3
OR5D16
OR6C65
OR6C75
OR8K5
OR8J1
OR1L1
OR13C8
OR6C6
OR13C4
OR1L4
OR5J2
OR5K3
OR1L3
OR8U1
OR5H1
OR5D14
OR4S2
ANO1
TNFSF11
SLC6A3
ROS1
SLC45A2
DLK1
CD52
MMP16
KCNK9
NOX4
TNFSF4
SELE
EPOR
DCT
TGFA
CD8A
KLRC2
CD1E
DLL1
TREM2
CHRNB4
BAMBI
GJA3
SLC52A3
EREG
PLP1
SLC1A1
SLC11A1
FLT3LG
SLC44A4
CACNA1A
PTPRU
SLC15A1
P2RX2
TNFSF14
TMPRSS6
MGAM
GRIN2D
CHRNA2
SLC12A5
PLB1
SLC22A1
SLC22A12
KCNJ15
HEPACAM
TNFRSF18
MUC13
LRP1B
DSCAM
CLDN8
KCND3
CLCNKB
SCNN1B
SGCA
CLDN18
IFNGR2
DPP10
EMCN
IL31RA
TM4SF5
ADCY8
DUOX1
SLC7A8
CDH20
ADCY2
LAX1
DSCAML1
ADCY5
SLC8A3
SLC6A13
TTYH1
PCDHB8
PCDHB9
SLC7A3
CDH16
TSPAN12
TMEM200C
TMPRSS11D
PCDHB16
SLC22A17
SLC24A4
PCDHB7
TMC7
CDHR2
GRIN2C
KCNJ4
SLC2A6
SLC13A3
CLDN10
SLC22A7
STEAP2
AMN
CLDN19
IL18RAP
KCNJ12
KCNJ3
SLC2A12
PCDHB10
PCDHB13
ERVMER34-1
GPR155
RHAG
SYT6
SLC17A1
KEL
MUC21
SLC16A8
SHISA9
PCDHB14
EDA2R
UNC93A
PCDH12
ZDHHC23
SLC4A10
GABRQ
EPHA10
SLC51B
IL9R
PCDHAC2
SLC39A2
PCDHB15
GJC3
SIGLEC12
TRAT1
SLC10A6
CAV3
SLC52A1
RAMP2
GRAMD1C
MEGF10
BEST4
GRIN3B
KCNE5
PCDHB5
FAM174B
KCNV2
SLCO1C1
TMEM108
TP53I13
TMEM132E
NLGN4Y
MFSD2B
CACNG3
KIAA0195
GJA8
TMEM150A
KIR2DL1
PCDHB3
SLC26A8
SLC22A8
GABRR2
GP1BB
VSTM1
ZAN
CHRNA6
ZACN
CHRNG
PANX3
GABRR1
SLC6A5
HTR3C
KCNV1
IL1RAPL1
SLCO1B7
PTCHD1
DSG4
GPR119
GABRR3
KCNJ18
GLRA4
DYNAP
CLDN22
PCDHA3
PCDHB1
LRRC52
PCDHA12
GJD4
KLRF2
GFRAL
HTR3E
HTR3D
KCNA6
OR4C5
PCDHAC1
OR51B5
OR10A7
PTPRN2
TDGF1
CD24
TNFSF13B
NOTCH4
EFNA3
NTNG1
PRSS8
OMG
TRABD2A
IGLON5
NAALADL1
PLSCR1
TCTN2
NPHS1
TTC17
RTN4RL2
ENPP6
GNRHR2
ADGRE4P
OR52Z1
OR52B4
OR11H7
OR52L2P
OR51B2
OR52P1P
OR52A4P
PDGFC
SCUBE1
RTN4RL1
GFRA4
PCDHB18P
OR51G1
GNAI2
LRRC8A
GNAS
HM13
HSP90AA1
HSP90AB1
TNFRSF10B
ASPH
TMEM2
TMEM206
LMAN2
[truncated: 1,568 more rows]
