# Supplementary material for: Identification and Exploration of Pyroptosis-Related Genes in Macrophage Cells Reveal Necrotizing Enterocolitis Heterogeneity Through Single-Cell and Bulk-Sequencing
Source: Int J Mol Sci. 2025 Apr 24;26(9):4036. doi: 10.3390/ijms26094036 (PMC12071306; doi:10.3390/ijms26094036)
Supplement: Supplementary file 1 [file ijms-26-04036-s001.zip › Table S4.xlsx]

## Sheet: Sheet1
Table S4 Module Brown Genes
SKI
TREM1
FAM213B
PLOD1
SLC25A34
TMEM82
NECAP2
ARHGEF10L
SELENON
TXLNA
AGO4
ST3GAL3
BTF3L4
GPX7
IL23R
PTGFR
CLCA4
CDC7
S1PR1
TMEM167B
CHI3L2
HAO2
PIAS3
VOPP1
PLEKHO1
CREB3L4
EFNA3
ACKR1
FCRL6
SLAMF8
DDR2
MPZL1
FMO3
TDRD5
MR1
PTPRC
NAV1
TIMM17A
SRGAP2
IKBKE
RASSF5
DEGS1
PSEN2
ZNF678
URB2
NTPCR
C1QTNF12
NADK
LOC100129534
ERRFI1
SLC2A7
FBXO2
CAPZB
RNF186
WNT4
KDF1
YARS
CLSPN
STK40
LSM10
GNL2
RNU5F.1
PIK3R3
FAM151A
GBP5
GLMN
ARHGAP29
DPYD
WDR47
KCNA3
BCAS2
NOTCH2
CRABP2
SLAMF1
APOA2
SELP
SERPINC1
KIF14
PPP1R15B
YOD1
WNT9A
PRR26
MRC1
ARL5B
OTUD1
MASTL
ZNF485
WDFY4
PALD1
RPS24
ACTA2.AS1
HECTD2
HHEX
GSTO2
DUSP5
RSU1
HACD1
NEBL
PIP4K2A
USP54
ZCCHC24
MMRN2
BLOC1S2
CUEDC2
NT5C2
SWAP70
MICALCL
NUCB2
SERPING1
GLYATL1
MS4A4A
FADS2
ARHGEF17
DDIAS
C11orf53
HTR3A
IL10RA
POU2F3
UBASH3B
FLI1
JAM3
OSBPL5
CAVIN3
SPTY2D1
HSP90AA2P
PAX6
SLC43A1
EML3
SNORD28
SLC29A2
TBX10
GDPD5
MTMR2
CRYAB
SCN4B
H2AFX
MCAM
THY1
CLMP
ETS1
B4GALNT3
WNK1
TIGAR
C1S
CLEC12A
APOLD1
STK38L
PPFIBP1
NR4A1
NCKAP1L
GDF11
SRGAP1
SLC17A8
TMEM263
SH2B3
PTPN11
OGFOD2
LPAR5
C1RL
CD69
CLEC2B
CLEC7A
STYK1
TAS2R10
TAS2R50
LDHB
CSRNP2
MAP3K12
ZNF385A
PMEL
METTL1
NAP1L1
UHRF1BP1L
CORO1C
KCTD10
GIT2
TESC
PLA2G1B
MSI1
STX2
SNORA27
BRCA2
GPR180
F7
TMCO3
STARD13
RCBTB2
KDELC1
FRMD6
SAMD4A
ZC2HC1C
VASH1
GSTZ1
GPR65
SERPINA4
MEG3
SNORD113.3
SNORD114.2
ADCY4
PRKD1
CLEC14A
VCPKMT
L2HGDH
FERMT2
GCH1
ACTN1
CATSPERB
CCDC85C
UNC13C
HEXA.AS1
LOXL1
SLC28A1
SV2B
MCTP2
ATP10A
NSMCE3
FMN1
PLCB2
ATP8B4
MYO5A
PYGO1
RORA
OAZ2
TIPIN
CHRNB4
HDGFL3
PEX11A
TPSD1
PDPK1
PRKCB
ADCY7
LPCAT2
NLRC5
NIP7
RHBDF1
FLJ42627
ELOB
TMEM186
SHCBP1
RPGRIP1L
CDH11
MPHOSPH6
SERPINF1
TMEM102
TMEM88
NDEL1
MRM1
CNTNAP1
ACBD4
NGFR
KPNA2
OTOP3
TMC8
NARF
DOC2B
DLG4
PER1
LINC00324
LOC100128288
MYH10
RCVRN
HS3ST3A1
SSH2
SLFN11
VAT1
WNT3
CDC27
GNA13
C17orf58
SLC25A19
USP36
EIF4A3
NPLOC4
TWSG1
RALBP1
CYP4F35P
GREB1L
HAUS1
C18orf54
CCDC102B
SPIRE1
PTPN2
SS18
ARHGAP45
OAZ1
NFIC
2025-03-02
UBL5
ZNF491
JUNB
RNASEH2A
IER2
UCA1
IFI30
CEBPA.DT
ZNF30
AXL
APOC1
ZNF613
TPM3P9
ZNF331
MYADM
ZNF544
SNORD37
MYDGF
SH2D3A
SPC24
IGFLR1
CLIP3
ZNF573
DYRK1B
SERTAD1
TMEM143
FAM83E
KLK1
CDC42EP5
ZNF550
ZNF132
EMILIN1
CLIP4
YPEL5
LBH
EHD3
RASGRP3
VRK2
ANTXR1
MXD1
CCT7
VAMP5
FMNL2
HAT1
NAB1
ZDBF2
ITGB1BP1
ODC1
FAM49A
EIF2B4
MOB1A
TXNDC9
CHST10
UXS1
NR4A2
ACVR1
WIPF1
CHN1
PDE11A
FKBP7
NEMP2
STAT4
TMEM237
NMUR1
COL6A3
PRNP
XRN2
MAPRE1
STK4
CASS4
CPXM1
APMAP
SNHG17
ADA
SPATA25
PLTP
PTGIS
CYP24A1
GATA5
IFNAR2
IFNAR1
COL6A1
CYYR1
ADAMTS1
URB1
ERG
TFF1
LSS
CDC45
GGTLC2
SGSM1
MTMR3
SMTN
XPNPEP3
UFD1
LRRC75B
PISD
MFNG
DNAJB7
CYP2D7
SCUBE1
UBE2E2
UBE2E1
MYD88
MYRIP
EIF1B
GLYCTK
C3orf14
FAM19A1
MITF
GXYLT2
NXPE3
CD200
CD86
CASR
PLXNA1
MRAS
FAIM
CLSTN2
RAP2B
MLF1
MFSD1
FAM43A
NRROS
SSUH2
OXTR
GHRL
LOC152048
EOGT
UBA3
CNTN3
VGLL3
RETNLB
TMEM39A
PLXND1
NMNAT3
PLSCR1
WWTR1
EIF5A2
RPL39L
MASP1
TACC3
HTRA3
TAPT1.AS1
SOD3
PGM2
CEP135
MMRN1
MCUB
SPRY1
DCLK2
TMEM131L
NEIL3
F11
TNIP2
LYAR
TLR1
TLR6
NMU
TACR3
NDST4
SETD7
CLGN
VEGFC
TRIP13
BRIX1
IL7R
GPX8
EPB41L4A.AS1
PRR16
UBE2B
TGFBI
PCDHB2
MFAP3
UBLCP1
SPDL1
DOCK2
HRH2
UGT3A2
LOC648987
DIMT1
NAIP
WDR41
ARSB
TMEM167A
CCNH
CHD1
SHROOM1
TMEM173
TIMD4
ADAM19
ZBED8
ADAMTS2
FLT4
RNF182
CD83
HIST1H3A
PRSS16
PGBD1
AIF1
DEF6
KCTD20
LINC02520
CNPY3
MLIP
ZNF292
SLC16A10
CALHM5
GJA1
CENPW
PEX7
MYCT1
DCDC2
MAS1L
VWA7
WASF1
FYN
CTGF
IL22RA2
TXLNB
HIVEP2
SF3B5
TAGAP
PDE10A
THBS2
MAFK
GPNMB
2025-09-07
BLVRA
AEBP1
PHTF2
PCOLCE
CUX1
CALU
ATP6V1F
LRRC61
DPP6
HOXA6
SCRN1
PDE1C
SFRP4
ASNS
ACHE
POLR2J
UBE2H
PODXL
WDR91
SHH
MTMR9
PDGFRL
POLR3D
PPP3CC
MAK16
ADAM9
HOOK3
SULF1
ATP6V0D2
TMEM67
WDYHV1
NSMCE2
GPT
DEFB1
MFHAS1
MSR1
LOXL2
RNF122
GOT1L1
FGFR1
ALKAL1
SBSPON
UBE2W
CALB1
MTERF3
SLC25A32
DOCK8
CDC37L1
CD274
PDCD1LG2
DNAJA1
DNAJB5
RUSC2
GLIPR2
PSAT1
TGFBR1
SEC61B
UGCG
NEK6
RABEPK
CERCAM
PHYHD1
ABL1
CELP
PUM3
TLN1
CEMIP2
DIRAS2
LINC00476
KIF12
TNFSF8
ANGPTL2
AK1
NACC2
ENTPD2
WWC3
MSL3
PLS3
DOCK11
SASH3
SMIM10
P2RY8
PIGA
PCYT1B
CXorf36
PCSK1N
PIM2
PRAF2
WDR45
FGD1
CXorf65
PCDH19
NXF3
MAP7D3
ATP11C
ARHGAP4
NAA10
KDM5D
TBCA
ST6GALNAC5
GPX1
