# Supplementary material for: Identification and Exploration of Pyroptosis-Related Genes in Macrophage Cells Reveal Necrotizing Enterocolitis Heterogeneity Through Single-Cell and Bulk-Sequencing
Source: Int J Mol Sci. 2025 Apr 24;26(9):4036. doi: 10.3390/ijms26094036 (PMC12071306; doi:10.3390/ijms26094036)
Supplement: Supplementary file 1 [file ijms-26-04036-s001.zip › Table S5.xlsx]

## Sheet: Sheet1
Table S5 Overlab Genes
TREM1
TLN1
NOTCH2
MPZL1
ADA
